# Supplementary material for: Mucosal boosting enhances vaccine protection against SARS-CoV-2 in macaques
Source: Nature. 2023 Dec 14;626(7998):385–91. doi: 10.1038/s41586-023-06951-3 (PMC10849944; doi:10.1038/s41586-023-06951-3)
Supplement: Supplementary file 2 — Source Data Fig. 2 [file 41586_2023_6951_MOESM2_ESM.xlsx]

## Sheet: Figure 2
			Week 0				Week 2				Week 4				Week 6				Week 12
Sample Type	Group	Animal ID	WA1	BA.1	BA.5	BQ.1.1	WA1	BA.1	BA.5	BQ.1.1	WA1	BA.1	BA.5	BQ.1.1	WA1	BA.1	BA.5	BQ.1.1	WA1	BA.1	BA.5	BQ.1.1
BAL	Ad26 IM	99C225	5	4	4	4	4	4	4	4	4	4	4	4	4	9	4	4	4	4	4	4
		AJ08	4	4	4	4	4	4	4	4	4	4	4	4	4	4	4	4	4	4	4	4
		BS32	4	4	4	4	39	4	4	4	4	4	4	4	4	8	4	4	4	4	4	4
		15-001	4	4	4	4	13	4	4	4	16	4	4	4	4	4	4	4	16	4	4	4
		16-013	4	4	4	4	18	5	4	4	4	4	4	4	4	5	4	4	8	4	4	4
		16-041	4	8	4	4	4	4	4	4	5	4	4	4	4	4	4	4	5	4	4	4
		15-119	4	4	4	4	22	4	4	4	4	4	4	4	4	4	4	4	13	4	5	4
	Ad26 IT	16-144	17	4	4	4	4	4	4	4	36	22	4	4	11	7	4	4	9	10	4	4
		BH31	4	4	4	4	417	102	82	4	244	363	466	29	126	182	81	38	47	35	34	4
		15-150	4	4	4	4	205	45	10	4	45	11	6	4	19	4	4	4	4	4	4	4
		16-036	4	4	4	4	4	4	4	4	869	1198	1300	67	176	223	222	5	588	223	389	24
		16-090	4	4	4	4	616	101	15	4	14	6	4	4	320	150	13	4	58	52	6	4
		15-193	4	4	4	4	2048	2048	2048	96	2048	1749	1409	259	44	18	12	4	92	29	10	4
	Ad26 IN	16-138	4	4	4	4	4	4	4	4	4	4	4	4	4	4	4	4	4	4	4	4
		AJ49	4	4	4	4	4	4	4	4	4	4	4	4	4	4	4	4	4	4	4	4
		16-040	4	4	4	4	4	4	4	4	4	4	4	4	4	4	4	4	4	4	4	4
		15-195	5	4	4	4	4	4	4	4	4	4	4	4	4	4	4	4	4	4	4	4
		16-037	4	9	4	4	4	4	4	4	4	4	4	4	4	4	4	4	4	4	4	4
		16-051	4	4	4	4	4	4	4	4	4	4	4	4	7	6	4	4	4	4	4	4
		15-129	4	4	4	4	25	21	4	4	4	5	4	4	16	4	4	4	5	4	4	4
	mRNA IN	BE00	4	4	4	4	8	4	4	4	4	4	4	4	4	4	4	4	4	4	4	4
		02C069	4	4	4	4	5	4	4	4	4	4	4	4	4	4	4	4	4	4	4	4
		BH69	4	4	4	4	5	35	4	4	4	4	4	4	4	4	4	4	4	4	4	4
		16-024	4	4	4	4	4	4	4	4	4	4	4	4	4	4	4	4	4	4	4	4
		16-050	7	4	4	4	4	4	4	4	4	4	4	4	4	4	4	4	4	4	4	4
		16-100	4	4	4	4	4	4	4	4	4	4	4	4	4	4	4	4	4	4	4	4
		16-108	4	4	4	4	4	4	4	4	4	4	4	4	4	4	4	4	4	4	4	4
	No Boost
		15-133	4	4	4	4	4	4	4	4	4	4	4	4	4	4	4	4	4	4	4	4
		15-147	4	4	4	4	4	4	4	4	4	4	4	4	4	4	4	4	8	4	4	4
		16-032	5	4	4	4	4	4	4	4	4	4	4	4	4	4	4	4	5	4	4	4
		16-086	4	4	4	4	4	4	4	4	4	4	4	4	4	4	4	4	4	4	4	4
		16-104	4	4	4	4	4	8	4	4	5	4	4	4	4	4	4	4	4	4	4	4
		16-118	4	9	4	4	4	4	4	4	4	4	4	4	4	4	4	4	4	4	4	4
	Sham	T446F																	4	4	4	4
		CN80																	4	4	4	4
		1205030																	4	4	4	4
		AR6																	4	4	4	4
		AT3																	4	4	4	4
		1106204																	4	4	4	4
		1205202																	4	4	4	4
NS	Ad26 IM	99C225	155	8	4		4	4	4		113	29	51		4	4	4		4	4	4	4
		AJ08	4	4	4		4	4	4		9	4	4		33	4	6		6	24	4	4
		BS32	6	4	4		4	4	4		4	4	4		4	4	7		6	4	4	4
		15-001	4	4	4		4	4	4		7	5	4		16	4	7		33	23	4	4
		16-013	4	4	4		4	4	4		5	4	4		15	16	4		7	4	4	4
		16-041	4	4	4		4	4	4		5	4	4		12	21	4		7	4	4	4
		15-119	4	4	4		5	4	4		4	4	4		7	21	5		14	5	12	4
	Ad26 IT	16-144	22	4	4		4	4	4		4	4	4		11	4	4		12	4	4	20
															25	4	5		4	4	4	6
		BH31	43	10	19		21	85	82		1348	13	6		196	200	9		14	5	10	4
		15-150	4	4	6		6	4	10		5	8	4		16	21	4		15	4	15	21
		16-036	12	4	4		11	4	4		5	4	15		26	10	9		4	4	4	9
		16-090	4	4	4		8	4	15		16	4	4		26	15	4		19	11	11	4
		15-193	8	4	4		54	24	2048		178	78	60		39	127	20		32	26	15	8
	Ad26 IN	16-138	4	4	4		4	4	4		4	4	4		19	18	4		10	4	4	4
		AJ49	4	4	4		18	4	4		51	4	4		30	19	9		64	11	4	4
		16-040	4	4	4		4	4	4		8	4	4		10	6	4		7	4	4	4
		15-195	4	4	4		4	4	4		4	4	4		11	4	5		4	4	4	4
		16-037	25	15	4		13	4	4		19	4	4		60	8	17		30	4	4	4
		16-051	13	4	4		4	4	4		18	4	4		24	4	11		38	18	4	4
		15-129	4	4	4		4	4	4		26	4	4		18	8	4		7	4	4	4
	mRNA IN	BE00	4	4	4		10	4	4		4	4	4		91	39	4		18	11	4	4
		02C069	4	4	4		4	4	4		4	4	4		6	9	4		4	4	4	4
		BH69	4	4	4		4	4	4		18	4	4		14	4	4		4	4	4	4
		16-024	4	4	4		4	4	4		4	4	4		4	4	4		9	24	8	4
		16-050	4	4	4		4	4	4		4	4	4		4	4	4		4	4	4	4
		16-100	4	4	4		4	4	4		4	4	4		4	4	4		4	6	4	4
		16-108	16	11	4		4	4	4		4	4	4		4	4	5		6	6	4	4
	No Boost
		15-133	4	4	4		4	4	4		4	4	4		4	4	4		4	4	4	4
		15-147	4	4	4		4	4	4		6	4	4		4	4	5		4	4	4	4
		16-032	8	4	4		4	4	4		4	4	4		4	4	4		4	4	4	4
		16-086	4	4	4		4	4	4		4	4	4		4	4	5		4	5	4	4
		16-104	4	4	4		4	4	4		4	4	4		4	4	4		5	4	4	4
		16-118	17	4	4		4	4	4		4	4	4		6	4	5		6	4	4	4
	Sham	T446F																	4	4	4	4
		CN80																	4	4	4	4
		1205030																	4	4	4	4
		AR6																	4	4	4	4
		AT3																	4	4	4	4
		1106204																	4	4	4	4
		1205202																	4	4	4	4
Serum	Ad26 IM	99C225	283	46	20	20	4441	1777	617	20	3720	1162	404	20	2962	1140	142	20	584	81	53	20
		AJ08	196	20	31	20	12510	271	68	37	8119	155	117	53	39742	243	49	35	1027	39	24	20
		BS32	365	20	26	20	6685	833	369	20	4714	551	143	39	3761	7794	48	22	1400	43	42	24
		15-001	394	51	95	20	96653	6093	6295	477	8141	5038	2856	1066	29290	6577	920	554	1241	623	260	595
		16-013	2547	101	71	34	70528	7356	398	93	8939	2294	491	172	23480	11813	310	137	1900	394	77	243
		16-041	422	469	113	20	11342	6030	399	41	4240	4354	364	71	7011	7349	220	79	511	388	46	39
		15-119	772	250	109	20	161620	13425	5440	290	13554	15204	1925	300	30810	7754	1152	434	3404	738	179	337
	Ad26 IT	16-144	526	105	129	29	16527	8643	406	88	40031	948	53655	90	60215	2214	776	146	7425	2055	399	83
		BH31	49	27	28	20	65550	7055	8073	592	18054	17805	22184	1340	51312	10399	44175	1583	11159	6834	9475	3951
		15-150	194	32	21	20	118652	4903	1443	124	19444	1865	981	319	49874	822	666	123	11625	885	266	234
		16-036	1152	543	357	39	181360	74708	256553	679	34403	22551	235225	1482	44218	44845	92789	1033	6718	9209	48372	2989
		16-090	499	193	117	20	82572	7784	12797	316	51647	8632	12218	545	71398	5582	5847	792	11167	8531	1537	487
		15-193	1068	157	241	20	393660	393660	224578	3785	171155	56757	159017	11185	149896	31896	45598	2398	26533	18553	13781	4760
	Ad26 IN	16-138	197	175	120	20	2812	235	637	23	1974	208	364	26	4890	1789	1023	20	720	267	167	28
		AJ49	131	20	20	20	8964	1128	96	35	2885	89	40	20	1964	205	45	25	1745	53	20	20
		16-040	1363	193	41	20	17663		593	68	5885	990	11690	40	11287	2185	121	90	6139	1530	133	38
		15-195	2223	264	87	23	8213	392	84	25	2047	285	60	20	5607	313	83	43	4159	149	36	20
		16-037	503	131	49	20	1276	406	113	20	868	104	277	20	1243	204	69	27	1441	2022	51	22
		16-051	437	122	103	20	50394	61496	5284	152	10940	1358	13829	295	22630	18750	824	227	4510	3122	154	228
		15-129	592	94	99	20	40267	8146	3508	395	28174	6784	23646	519	18310	3481	3337	312	12589	2815	1136	697
	mRNA IN	BE00	485	20	20	20	414	20	39	20	922	20	20	20	353	26	33	23	239	20	20	20
		02C069	673	96	89	20	2186	184	141	20	221	172	91	20	3417	204	73	20	570	20	55	20
		BH69	75	20	20	20	859	419	49	27	465	42	20	20	374	29	27	25	179	20	20	20
		16-024	1727	109	40	20	2130	49	123	20	2608	27	33	20	2304	63	39	20	2428	82	44	20
		16-050	387	169	136	20	846	131	283	20	1057	227	231	35	722	1707	106	20	810	312	90	20
		16-100	384	60	23	20	490	124	86	25	392	83	39	26	609	178	20	20	266	140	21	20
		16-108	375	26	20	20	732	41	40	20	799	63	20	20	363	509	20	20	246	20	20	20
	No Boost
		15-133	212	20	44	20	398	20	35	23	198	20	32	20	132	20	20	20	109	20	20	20
		15-147	592	45	59	20	4358	20	39	24	867	20	41	20	7141	296	30	20	5269	35	27	20
		16-032	1329	117	240	94	2419	114	349	78	4092	147	122	67	1253	691	103	20	631	71	72	220
		16-086	472	258	55	20	263	49	176	20	896	131	70	22	358	204	33	22	634	222	22	20
		16-104	339	20	20	20	282	26	20	20	1796	20	20	20	245	28	23	20	198	20	20	20
		16-118	765	411	247	20	1663	651	365	20	2596	120	1847	20	399	175	183	63	265	157	57	20
	Sham	T446F																	20	24	20	20
		CN80																	20	45	20	21
		1205030																	20	20	20	23
		AR6																	20	20	25	24
		AT3																	20	24	20	26
		1106204																	20	20	20	20
		1205202																	20	20	20	20
