# Supplementary material for: Mucosal boosting enhances vaccine protection against SARS-CoV-2 in macaques
Source: Nature. 2023 Dec 14;626(7998):385–91. doi: 10.1038/s41586-023-06951-3 (PMC10849944; doi:10.1038/s41586-023-06951-3)
Supplement: Supplementary file 3 — Source Data Fig. 3 [file 41586_2023_6951_MOESM3_ESM.xlsx]

## Sheet: Figure 3
			Week 0				Week 4				Week 15
Sample Type	Group	Animal ID	WA1	BA.1	BA.5	BQ.1.1	WA1	BA.1	BA.5	BQ.1.1	WA1	BA.1	BA.5	BQ.1.1
BAL	Ad26 IM	AJ08	2	2	2	2	4.3	2	2	2	2		2	2
		15-001	2	2	2	2	7.6	2.6	2.5	2	2.7		2	2
		16-013	2	2	2	2	2.5	2	2	2	2		2	2
		16-041	2	2	2	2	3.7	2	2	2	2		2	2
		15-119	2	2	2	2	8	3.2	2	2	2.5		2	2
		99C225*	2	2	2	2	4.6	2	2	2	2		2	2
		BS32*	2	2	2	2	5.4	2	2	2	2		2	2
	Ad26 IT	16-144	2	2	2	2	55.6	16.7	13.9	13.1	6.8		2	2.1
		BH31	2	2	2	2	1333.9	403.3	212.1	107.7	5.8		2	2
		15-150	2	2	2	2	65.7	17.2	17.2	13.4	44.9		5.8	6.8
		16-036	2	2	2	2	139.4	82.5	42.4	44.1	67.5		20.6	12.5
		16-090	2	2	2	2	12.3	4.3	3.5	3.5	29.8		6.2	6.9
		15-193	2	2	2	2	1897.7	1041.6	618.3	442.2	117.1		29.9	25.8
	Ad26 IN	BE00	2	2	2	2	2	2	2	2	2		2	2
		02C069	2	2	2	2	2.5	2	2	2	2		2	2
		BH69	2	2	2	2	2	2	2	2	2		2	2
		16-024	2	2	2	2	2	2	2	2	2		2	2
		16-050	2	2	2	2	2	2	2	2	2		2	2
		16-100	2	2	2	2	2	2	2	2	2		2	2
		16-108	2	2	2	2	2	2	2	2	2		2	2
	mRNA IN	16-138	2	2	2	2	2	2	2	2	2		2	2
		AJ49	2	2	2	2	2.3	2	2	2	2		2	2
		16-040	2	2	2	2	8.2	2.6	2.3	2	3.4		2	2
		15-195	2	2	2	2	2	2	2	2	2		2	2
		16-037	2	2	2	2	3.2	2	2	2	3.1		2	2
		16-051	2	2	2	2	3.2	2	2	2	2		2	2
		15-129	2	2	2	2	5.6	2.2	2.4	2	3.3		2	2
	No Boost
		16-032	2	2	2	2	2	2	2	2	2.5		2	2
		16-086	2	2	2	2	2	2	2	2	2		2	2
		16-104	2	2	2	2	2	2	2	2	2		2	2
		16-118	2	2	2	2	2	2	2	2	2		2	2
		15-133	2	2	2	2	2	2	2	2
		15-147	2	2	2	2	2	2	2	2
	Sham	T446F*									2		2	2
		CN80*									2		2	2
		1205030*									2		2	2
		AR6*									2		2	2
		AT3*									2		2	2
		1106204*									2		2	2
		1205202*									2		2	2
NS	Ad26 IM	AJ08	2	2	2		2	2	2		2		2	2
		15-001	2	2	2		2.9	2	2		2		2	2
		16-013	2	2	2		2	2	2		2		2	2
		16-041	2	2	2		2.6	2	2		2		2	2
		15-119	2	2	2		2.2	2	2		2		2	2
		99C225*	2	2	2		2.1	2	2		2		2	2
		BS32*	2	2	2		2	2	2		2		2	2
	Ad26 IT	16-144	2	2	2		2.9	2	2		2		2	2
		BH31	2	2	2		8.7	8.3	5.2		3.2		2.5	2
		15-150	2	2	2		3.1	2.7	2.8		4.6		4.6	4.5
		16-036	2	2	2		2.8	2	2		2		2	2
		16-090	2	2	2		5.2	2.3	2		2.7		2	2
		15-193	2	2	2		72.4	22.4	10.8		4.2		2	2
	Ad26 IN	16-138	2	2	2		2	2	2		2		2	2
		AJ49	2	2	2		11.9	3.8	2.6		4.2		2	2
		16-040	2	2	2		3.7	2.6	2		2		2	2
		15-195	2	2	2		2	2	2		2		2	2
		16-037	2	2	2		2.2	2	2		2		2	2
		16-051	2	2	2		2.1	2	2		2		2	2
		15-129	2	2	2		3.4	2.2	2		2.6		2	2
	mRNA IN	BE00	2	2	2		2	2.6	2.2		2		2	2
		02C069	2	2	2		2.3	2	2		2		2	2
		BH69	2	2	2		2	2	2		2		2	2
		16-024	2	2	2		2	2	2		2		2	2
		16-050	2	2	2		2	2	2		2		2	2
		16-100	2	2	2		2	2	2		2		2	2
		16-108	2	2	2		2	2	2		2		2	2
	No Boost
		16-032	2	2	2		2	2	2		2		2	2
		16-086	2	2	2		2	2	2		2		2	2
		16-104	2	2	2		2	2	2		2		2	2
		16-118	2	2	2		2	2	2		2		2	2
		15-133	2	2	2		2	2	2
	Sham	15-147	2	2	2		2	2	2
		CN80*									2		2	2
		1205030*									2		2	2
		AR6*									2		2	2
		AT3*									2		2	2
		1106204*									2		2	2
		1205202*									2		2	2
Serum	Ad26 IM	AJ08	99.2	28.1	25	25	1963	295.7	242.2	346.4	471.6	105.9	66.3	63.5
		15-001	223.8	70	69.3	72.7	8510.1	1515.2	1317.6	2180.7	1300.6	621.5	258.1	249.1
		16-013	514.1	116.8	129.7	188.4	2667.2	938.6	1075.9	1493.6	1242.5	412.5	461.6	507.3
		16-041	174	110.5	71.8	88.2	1373	764.8	495.3	817.7	571.5	359.5	143.2	169.1
		15-119	205.7	109	107.2	108.5	4190.8	1688.1	1544.1	1858.3	1146.2	727.3	399.2	387.1
		99C225*	124.7	70.4	59.8	56	987.7	342.3	375.9	380.3	522.3	127	73.8	78.2
		BS32*	184.5	68.5	79	63.8	1065.8	444.2	382.9	465.8	748.8	208.9	153.7	149.7
	Ad26 IT	16-144	1054.3	263.4	218.2	291	4052.2	1641.1	1117.3	1227.6	3372.4	1316.8	930.5	885.4
		BH31	68.7	36.4	36.3	32.9	8220.1	3298.3	3100.1	2178	4469.2	1781.7	1966.3	788.7
		15-150	603.7	126.2	101.2	107.1	5913	2333.5	1790.2	2200.3	3271	1374.2	650.3	666.2
		16-036	413.1	145.7	173.6	153.2	3199.1	1391.6	1836.4	1420.6	1635.6	791.9	673.9	468
		16-090	441.1	120.1	134.3	203.3	7471.2	3006.4	2752.2	3952	3673.6	1713.6	1019.6	1210.8
		15-193	408.7	102.5	100.7	102.9	52479.2	11338.8	10891.7	14822.7	11931.1	3882.1	3476.4	3990.7
	Ad26 IN	16-138	90.4	54.8	54.5	55.3	581.7	168.9	170.5	152.3	378.9	190.4	157	94.8
		AJ49	57.6	44.1	41.4	35.2	949.6	168	107	134.2	130.8	92.2	57.1	56.9
		16-040	954.1	206.9	281.7	318.7	3657.1	1070.5	863	1166.9	1490.4	906.2	571.5	542
		15-195	210.6	86.7	80.2	83	664.5	123.9	109.1	129.5	475.8	157.4	90.9	92.4
		16-037	963.1	185.5	127.4	128.8	1427.3	342.3	216.4	286.9	1032.9	385.6	181.6	198
		16-051	260.3	134.2	149	116.3	3609.1	1493.5	1943.8	1093.5	1115.8	587.5	497.2	601.6
		15-129	196.3	107.4	103.9	84	9603.2	2489.7	3254.3	2114.5	1129.5	562.4	525.5	591.3
	mRNA IN	BE00	58.1	44.6	42.3	36.8	66.6	39.8	39	27.5	69.1	42.4	36.9	38.3
		02C069	292.4	139.2	114.6	111.2	541.4	173.9	123.4	116.7	476.4	137	94.5	88.4
		BH69	70.4	50.4	54.3	40.2	136.9	74.8	78.2	53.1	114.2	68.9	61.5	50.4
		16-024	1076.6	190.2	294.5	387.4	1484.6	166.3	368.5	358	1144.9	233.8	277.4	345.5
		16-050	182.9	115.7	92.1	93.8	299.2	125.6	106.1	97.6	292.9	133.7	90.4	85
		16-100	136.1	70.6	66.5	70.7	398.6	93.6	95.2	89.6	235.4	89.3	67.6	78.9
		16-108	217.9	86.4	80.2	76.2	386.4	116.2	85.8	89.2	573.4	132	99.5	106.3
	No Boost
		16-032	979.3	100.8	401.3	767.4	1075.2	568.4	129.1	805.5	1465.7	318.1	519.7	704.6
		16-086	110.3	70.7	63.7	75.6	152.2	77.1	78.3	84.7	302.3	120	73.9	73.3
		16-104	116.9	63.4	57.4	61.2	191.6	66.1	76	71.5	340.4	112.1	97.3	87.8
		16-118	254	97.6	106.7	133.6	366.3	163.6	147.8	156.3	588.3	174.8	149.7	109.1
		15-133	81.9	55.1	50.2	56.2	121.1	59.3	54.7	83.1	94.1	68.5	49.3	51.6
		15-147	491.9	161.9	217.2	277.9	914.3	255	302.8	504.1	751.7	453.6	360.1	397
	Sham	T446F*									25	25	25	25
		CN80*									25	25	25	25
		1205030*									25	25	25	25
		AR6*									25	25	25	25
		AT3*									25	25	25	25
		1106204*									25	25	25	25
		1205202*									25	25	25	25
