# Supplementary material for: Mucosal boosting enhances vaccine protection against SARS-CoV-2 in macaques
Source: Nature. 2023 Dec 14;626(7998):385–91. doi: 10.1038/s41586-023-06951-3 (PMC10849944; doi:10.1038/s41586-023-06951-3)
Supplement: Supplementary file 4 — Source Data Fig. 4 [file 41586_2023_6951_MOESM4_ESM.xlsx]

## Sheet: Figure 4
				Week 0	Week 4	Week 8	Week 12
Cell Type	Sample Type	Group	Animal ID	BA.5	BA.5	BA.5	BQ.1.1
CD8	BAL	Ad26 IM	99C225		0.1		0.59		0.48		0.22
			AJ08		0.1		0.66		0.1		0.1
			BS32		0.1		0.93		1.75		0.1
			15-001		0.14		0.83		0.29		0.1
			16-013		0.1		3.81		0.22		0.1
			16-041		0.1		0.11		0.1		0.27
			15-119		0.1		1.7		0.85		0.47
		Ad26 IT	16-144		2.08		2.13		3.34
			BH31		0.1		5.67				3.85
			15-150		0.1		17.2		3.51		10.3
			16-036		0.1		11.2		3.72		1.8
			16-090		0.1		5.76		3.31		1.6
			15-193		0.1		2.57		0.47		0.75
		Ad26 IN	16-138		0.1		1.66		0.23		0.1
			AJ49		0.1		0.51		0.1		0.1
			16-040		0.1		0.32		0.11		0.27
			15-195		0.1		4.46		2.63		0.1
			16-037		0.1		1.3		0.1		1.61
			16-051		0.1		2.21
			15-129		2.22		0.78		0.44		0.37
		mRNA IN	BE00		0.12		0.18		0.13		0.44
			02C069		0.1		0.12		0.1		0.1
			BH69		0.1		0.51		0.73		0.74
			16-024		0.1		2.58		1.66		1.27
			16-050		0.1		0.31		0.1		0.1
			16-100		0.1		0.1		0.17		0.1
			16-108		0.1		0.1		0.22		0.1
		No Boost
			15-133		0.1		0.1		0.1		0.1
			15-147		0.1		0.19		0.13		0.1
			16-032		0.1		0.1		0.1		0.14
			16-086		0.1		0.1		0.1		0.1
			16-104		0.1		0.1		0.1		0.1
			16-118		0.56		0.62		0.29		0.68
		Sham	AR6								0.1
			AT3								0.1
			CN80								0.12
			T446F								0.1
			1106204								0.1
			1205030								0.1
			1205202								0.13
CD4		Ad26 IM	99C225		0.1		0.1		0.1		0.1
			AJ08		0.1		0.1		0.1		0.1
			BS32		0.1		0.1		0.35		0.25
			15-001		0.2		0.26		0.1		0.1
			16-013		0.3		0.1		0.1		0.1
			16-041		0.1		0.1		0.1		0.1
			15-119		0.1		0.42		0.26		0.45
		Ad26 IT	16-144		0.1		1.88		2.87		2.35
			BH31		0.1		4.19		1.41		2.41
			15-150		0.1		6.14		0.27		0.25
			16-036		0.1		10.1		1.88		1.27
			16-090		0.1		1.16		3.35		2.68
			15-193		0.33		6.86		0.75		3.38
		Ad26 IN	16-138		0.1		0.1		0.16		0.1
			AJ49		0.1		0.1		0.19		0.15
			16-040		0.1		0.17		0.1		0.1
			15-195		0.1		0.1		0.1		0.1
			16-037		0.1		0.12		0.11		0.14
			16-051		0.1		0.21		0.1		0.1
			15-129		0.12		1.69		0.14		0.26
		mRNA IN	BE00		0.1		0.1		0.13		0.1
			02C069		0.1		0.1		0.1		0.1
			BH69		0.1		0.1		0.1		0.1
			16-024		0.1		0.1		0.1		0.1
			16-050		0.1		0.12		0.1		0.1
			16-100		0.1		0.1		0.1		0.1
			16-108		0.1		0.1		0.1		0.1
		No Boost
			15-133		0.1		0.1		0.1		0.1
			15-147		0.1		0.1		0.1		0.1
			16-032		0.1		0.2		0.29		0.17
			16-086		0.1		0.1		0.1		0.1
			16-104		0.1		0.1		0.1		0.1
			16-118		0.1		0.1		0.1		0.1
		Sham	AR6								0.1
			AT3								0.1
			CN80								0.1
			T446F								0.1
			1106204								0.1
			1205030								0.1
			1205202								0.1
				Week 0				Week 2				Week 12
				WA	BA.1	BA.5	BQ.1.1	WA	BA.1	BA.5	BQ.1.1	WA	BA.1	BA.5	BQ.1.1
CD8	PBMC	Ad26 IM	99C225	0.012	0.01	0.01		0.05	0.057	0.03		0.059	0.081	0.083	0.087
			AJ08	0.01	0.01	0.01		0.1	0.043	0.029		0.26	0.19	0.18	0.2
			BS32	0.07	0.11	0.11		0.26	0.21	0.15		0.71	0.63	0.54	0.65
			15-001	0.01	0.01	0.01		0.12	0.12	0.11		0.2	0.15	0.19	0.19
			16-013	0.01	0.01	0.01		0.05	0.065	0.036		0.042	0.041	0.037	0.026
			16-041	0.01	0.01	0.01		0.021	0.025	0.018		0.01	0.01	0.01	0.01
			15-119	0.046	0.049	0.055		0.22	0.2	0.16		0.1	0.16	0.13	0.11
		Ad26 IT	16-144	0.01	0.01	0.01		0.024	0.02	0.023		0.18	0.19		0.15
			BH31	0.01	0.01	0.01		0.18	0.22	0.1		0.1	0.1	0.081	0.094
			15-150	0.01	0.01	0.01		0.38	0.31	0.31		0.24	0.21	0.24	0.19
			16-036	0.01	0.01	0.01		0.12	0.14	0.13		0.067	0.073	0.053	0.086
			16-090	0.01	0.01	0.011		0.035	0.026	0.036		0.083	0.099	0.1	0.063
			15-193	0.01	0.01	0.01		0.47	0.19	0.2		0.41	0.39	0.25	0.029
		Ad26 IN	16-138	0.01	0.01	0.01		0.01	0.01	0.01		0.025	0.012	0.027	0.024
			AJ49	0.01	0.011	0.012		0.034	0.036	0.027		0.046	0.015	0.021	0.022
			16-040	0.01	0.01	0.01		0.014	0.01	0.01		0.044	0.039	0.026	0.023
			15-195	0.01	0.01	0.01		0.01	0.01	0.01		0.027	0.029	0.028	0.024
			16-037	0.01	0.01	0.01		0.01	0.01	0.01		0.014	0.01	0.01	0.01
			16-051	0.01	0.01	0.01		0.01	0.01	0.01		0.048	0.035	0.068	0.041
			15-129	0.01	0.01	0.01		0.094	0.13	0.12		0.12	0.12	0.011	0.016
		mRNA IN	BE00	0.01	0.01	0.01		0.01	0.015	0.01		0.044	0.044	0.035	0.02
			02C069	0.01	0.01	0.01		0.01	0.011	0.01		0.01	0.01	0.01	0.01
			BH69	0.01	0.01	0.01		0.052	0.041	0.034		0.01	0.01	0.01	0.01
			16-024	0.01	0.01	0.01		0.01	0.01	0.01		0.049	0.029	0.033	0.041
			16-050	0.01	0.01	0.01		0.01	0.01	0.01		0.033	0.018	0.032	0.016
			16-100	0.01	0.01	0.01		0.01	0.01	0.01		0.01	0.01	0.01	0.01
			16-108	0.01	0.01	0.01		0.01	0.017	0.01		0.01	0.01	0.01	0.01
		No Boost
			15-133	0.01	0.019	0.01		0.017	0.027	0.029		0.028	0.012		0.032
			15-147	0.01	0.01	0.01		0.012	0.015	0.01		0.092	0.036	0.04	0.068
			16-032	0.041	0.027	0.03		0.092	0.091	0.088		0.027	0.021		0.022
			16-086	0.01	0.01	0.01		0.022	0.013	0.016		0.013	0.015	0.01	0.01
			16-104	0.01	0.01	0.01		0.01	0.01	0.01		0.01	0.01	0.01	0.01
			16-118	0.01	0.01	0.01		0.01	0.01	0.01		0.01	0.01	0.01	0.01
		Sham	T446F
			CN80									0.01	0.01	0.01	0.01
			1205030									0.01	0.01	0.01	0.01
			AR6									0.01	0.01	0.01	0.01
			AT3									0.01	0.01	0.01	0.01
			1106204									0.01	0.01	0.01	0.01
			1205202									0.01	0.01	0.01	0.01
CD4	PBMC	Ad26 IM	99C225	0.01	0.01	0.01		0.038	0.021	0.03		0.075	0.062	0.049	0.077
			AJ08	0.01	0.01	0.01		0.03	0.038	0.017		0.099	0.098	0.099	0.083
			BS32	0.01	0.01	0.01		0.062	0.056	0.046		0.1	0.077	0.082	0.086
			15-001	0.01	0.01	0.01		0.071	0.058	0.041		0.094	0.053	0.066	0.06
			16-013	0.01	0.01	0.01		0.047	0.041	0.037		0.082	0.081	0.087	0.099
			16-041	0.01	0.01	0.01		0.025	0.017	0.013		0.026	0.029	0.016	0.022
			15-119	0.096	0.079	0.11		0.16	0.13	0.12		0.27	0.24	0.28	0.22
		Ad26 IT	16-144	0.01	0.01	0.01		0.032	0.032	0.015		0.13	0.072	0.1
			BH31	0.01	0.01	0.01		0.16	0.18	0.17		0.13	0.1	0.076	0.093
			15-150	0.01	0.01	0.01		0.06	0.032	0.049		0.023	0.021	0.024	0.015
			16-036	0.01	0.01	0.01		0.29	0.28	0.24		0.098	0.1	0.12	0.092
			16-090	0.01	0.01	0.01		0.11	0.098	0.077		0.13	0.14	0.12	0.15
			15-193	0.01	0.01	0.01		0.17	0.095	0.15		0.096	0.083	0.078	0.093
		Ad26 IN	16-138	0.028	0.018	0.02		0.077	0.064	0.063		0.11	0.067	0.076	0.12
			AJ49	0.023	0.045	0.041		0.08	0.058	0.061		0.066	0.061	0.059	0.065
			16-040	0.022	0.01	0.01		0.041	0.021	0.034		0.05	0.044	0.034	0.062
			15-195	0.01	0.01	0.01		0.01	0.011	0.016		0.037	0.032	0.032	0.038
			16-037	0.01	0.01	0.01		0.01	0.01	0.01		0.01	0.021	0.011	0.026
			16-051	0.01	0.01	0.01		0.024	0.012	0.011		0.028	0.038	0.038	0.023
			15-129	0.01	0.01	0.01		0.059	0.049	0.033		0.057	0.055	0.051	0.049
		mRNA IN	BE00	0.01	0.01	0.01		0.01	0.01	0.01		0.01	0.01	0.01	0.01
			02C069	0.01	0.01	0.01		0.01	0.01	0.01		0.027	0.026	0.035	0.037
			BH69	0.01	0.01	0.01		0.01	0.01	0.01		0.01	0.01	0.01	0.01
			16-024	0.01	0.01	0.01		0.01	0.01	0.01		0.01	0.01	0.01	0.01
			16-050	0.01	0.01	0.01		0.01	0.012	0.01		0.01	0.01	0.01	0.01
			16-100	0.079	0.07	0.07		0.049	0.041	0.03		0.019	0.027	0.031	0.028
			16-108	0.01	0.01	0.01		0.01	0.01	0.01		0.01	0.01	0.01	0.01
		No Boost
			15-133	0.01	0.01	0.01		0.012	0.01	0.01		0.01	0.01	0.01	0.01
			15-147	0.01	0.01	0.01		0.01	0.01	0.01		0.01	0.01	0.01	0.01
			16-032	0.01	0.01	0.01		0.011	0.01	0.01		0.01	0.01	0.01	0.01
			16-086	0.01	0.01	0.01		0.014	0.01	0.01		0.01	0.01	0.01	0.01
			16-104	0.01	0.01	0.01		0.01	0.01	0.01		0.01	0.01	0.01	0.01
			16-118	0.01	0.01	0.01		0.01	0.01	0.01		0.025	0.029	0.032	0.022
		Sham	T446F
			CN80									0.01	0.01	0.01	0.01
			1205030									0.01	0.01	0.01	0.01
			AR6									0.01	0.01	0.01	0.01
			AT3									0.01	0.01	0.01	0.01
			1106204									0.01	0.01	0.01	0.01
			1205202									0.01	0.01	0.01	0.01
