# Supplementary material for: Mucosal boosting enhances vaccine protection against SARS-CoV-2 in macaques
Source: Nature. 2023 Dec 14;626(7998):385–91. doi: 10.1038/s41586-023-06951-3 (PMC10849944; doi:10.1038/s41586-023-06951-3)
Supplement: Supplementary file 5 — Source Data Fig. 5 [file 41586_2023_6951_MOESM5_ESM.xlsx]

## Sheet: Figure 5
22-07 SARS-CoV-2 sgRNA (BAL)										22-07 SARS-CoV-2 sgRNA (NS)
Log RNA copies/ml										Log RNA copies/swab
		0	1	2	4	7	10	14				0	1	2	4	7	10	14
99C225	Ad26 IM	1.69897	3.05241	2.87471	1.69897	1.69897	1.69897	1.69897		99C225	Ad26 IM	1.69897	2.46188	4.76544	3.69255	3.1168	1.69897	1.69897
AJ08		1.69897	3.37786	2.00303	1.69897	1.69897	1.69897	1.69897		AJ08		1.69897	2.55791	2.38962	1.69897	1.69897	1.69897	1.69897
BS32		1.69897	2.44012	2.30007	1.69897	1.69897	1.69897	1.69897		BS32		1.69897	2.93032	3.5906	2.91912	1.83883	1.69897	1.69897
15-001		1.69897	1.69897	2.79028	1.69897	1.69897	1.69897	1.69897		15-001		1.69897	3.28749	1.69897	1.69897	1.69897	1.69897	1.69897
16-013		1.69897	2.77093	2.75859	1.69897	1.69897	1.69897	1.69897		16-013		1.69897	2.84379	5.44636	4.4004	3.37112	3.03062	1.69897
16-041		1.69897	1.69897	1.69897	1.69897	1.69897	1.69897	1.69897		16-041		1.69897	3.32925	1.89999	1.69897	1.69897	1.69897	1.69897
15-119		1.69897	2.51913	2.62932	1.69897	1.69897	1.69897	1.69897		15-119		1.69897	3.2382	5.62573	4.47035	1.69897	1.69897	1.69897
16-138	Ad26 IN	1.69897	1.69897	1.69897	1.69897	1.69897	1.69897	1.69897		16-138	Ad26 IN	1.69897	2.31908	3.77155	3.01903	1.69897	1.69897	1.69897
AJ49		1.69897	1.69897	2.12931	1.69897	1.69897	1.69897	1.69897		AJ49		1.69897	2.13185	1.69897	1.69897	1.69897	1.69897	1.69897
16-040		1.69897	1.69897	2.53562	1.69897	1.69897	1.69897	1.69897		16-040		1.69897	1.69897	1.88118	1.69897	1.69897	1.69897	1.69897
15-195		1.69897	2.93483	3.62593	1.69897	1.69897	1.69897	1.69897		15-195		1.69897	3.1669	3.90597	2.89527	1.81584	1.69897	1.69897
16-037		1.69897	1.69897	3.62657	1.90639	1.69897	1.69897	1.69897		16-037		1.69897	2.37649	3.09259	2.90185	2.83127	1.69897	1.69897
16-051		1.69897	1.62941	3.4803	1.69897	1.69897	1.69897	1.69897		16-051		1.69897	3.11502	3.17189	3.12913	1.69897	1.69897	1.69897
15-129		1.69897	1.69897	2.25297	1.69897	1.69897	1.69897	1.69897		15-129		1.69897	3.13312	2.72019	2.07505	1.69897	1.69897	1.69897
16-144	Ad26 IT	1.69897	1.69897	1.97134	1.69897	1.69897	1.69897	1.69897		16-144	Ad26 IT	1.69897	2.10702	1.69897	1.69897	1.69897	1.69897	1.69897
BH31		1.69897	1.69897	1.69897	1.69897	1.69897	1.69897	1.69897		BH31		1.69897	2.37693	1.71651	1.69897	1.69897	1.69897	1.69897
15-150		1.69897	1.69897	1.69897	1.69897	1.69897	1.69897	1.69897		15-150		1.69897	2.43873	1.71601	1.69897	1.69897	1.69897	1.69897
16-036		1.69897	1.69897	1.69897	1.69897	1.69897	1.69897	1.69897		16-036		1.69897	2.63223	1.69897	1.69897	1.69897	1.69897	1.69897
16-090		1.69897	1.69897	1.69897	1.69897	1.69897	1.69897	1.69897		16-090		1.69897	2.3191	1.69897	1.69897	1.69897	1.69897	1.69897
15-193		1.69897	1.69897	1.69897	1.69897	1.69897	1.69897	1.69897		15-193		1.69897	2.95054	2.15928	1.69897	1.69897	1.69897	1.69897
BE00	mRNA IN	1.69897	4.17574	5.82194	4.38605	3.42287	1.8547	1.69897		BE00	mRNA IN	1.69897	3.46815	2.57867	1.69897	1.69897	1.69897	1.69897
02C069		1.69897	3.07327	3.55855	1.69897	1.69897	1.69897	1.69897		02C069		1.69897	3.30872	4.21654	3.08239	2.80752	1.72672	1.69897
BH69		1.69897	3.83414	4.98274	3.86615	1.69897	1.69897	1.69897		BH69		1.69897	2.61085	5.73169	3.49584	1.69897	1.69897	1.69897
16-024		1.69897	1.69897	2.33554	1.69897	1.69897	1.69897	1.69897		16-024		1.69897	3.16315	4.0247	3.40455	2.60901	1.69897	1.69897
16-050		1.69897	2.9474	2.46927	1.69897	1.69897	1.69897	1.69897		16-050		1.69897	2.09999	3.9278	1.69897	1.69897	1.69897	1.69897
16-100		1.69897	1.69897	3.73833	1.69897	1.69897	1.69897	1.69897		16-100		1.69897	3.31074	2.84163	1.69897	1.69897	1.69897	1.69897
16-108		1.69897	3.04643	4.70349	2.16885	1.69897	1.69897	1.69897		16-108		1.69897	3.09415	4.0287	3.79149	2.76112	2.01483	1.69897
15-133	No Boost	1.69897	2.24289	2.69249	1.69897	1.69897	1.69897	1.69897		15-133	No Boost	1.69897	3.12823	3.36893	1.69897	1.69897	1.69897	1.69897
15-147		1.69897	1.69897	3.65377	1.69897	1.69897	1.69897	1.69897		15-147		1.69897	3.71862	5.15894	4.49876	2.79988	2.19496	1.69897
16-032		1.69897	1.98566	4.30888	2.37056	1.69897	1.69897	1.69897		16-032		1.69897	4.35499	5.00477	3.27476	2.05162	1.69897	1.69897
16-086		1.69897	1.69897	2.97996	1.69897	1.69897	1.69897	1.69897		16-086		1.69897	1.77204	2.84516	2.78859	1.98519	1.69897	1.69897
16-104		1.69897	2.59845	3.86901	2.0809	1.69897	1.69897	1.69897		16-104		1.69897	2.14259	3.27294	4.14881	2.15736	1.69897	1.69897
16-118		1.69897	2.63291	3.86069	1.88566	1.69897	1.69897	1.69897		16-118		1.69897	3.5239	4.20555	3.10763	2.77821	1.69897	1.69897
T446F	Sham	1.69897	2.88972	4.48195	2.32709	1.69897	1.69897	1.69897		T446F	Sham	1.69897	4.34824	4.8446	3.65844	4.53852	3.2234	1.69897
CN80		1.69897	3.92929	4.81353	3.07526	2.30057	1.69897	1.69897		CN80		1.69897	3.81382	4.14112	4.19489	2.24612	1.69897	1.69897
1205030		1.69897	3.31354	5.42891	1.95758	2.21648	1.69897	1.69897		1205030		1.69897	3.07231	4.63743	5.53892	5.07407	4.21818	2.91853
AR6		1.69897	4.67189	4.67565	3.02064	2.40613	1.69897	1.69897		AR6		1.69897	2.97631	4.83874	3.56133	3.66051	2.38149	1.69897
AT3		1.69897	4.08462	5.28618	3.78115	3.42182	1.69897	1.69897		AT3		1.69897	2.90206	5.20415	4.68191	3.16997	2.18132	1.69897
1106204		1.69897	2.09613	5.19905	1.69897	1.69897	1.69897	1.69897		1106204		1.69897	4.2078	5.84784	5.29295	3.8913	2.95703	1.69897
1205202		1.69897	4.06505	4.81083	3.39371	1.69897	1.69897	1.69897		1205202		1.69897	3.08325	5.34426	4.62095	4.5196	3.84068	1.69897
Log sgRNA Copies									Days to Virologic Control
Sample Type	Timepoint	Ad26 IM	Ad26 IN	Ad26 IT	mRNA IN	No Boost	Sham		Sample Type	Ad26 IM	Ad26 IN	Ad26 IT	mRNA IN	No Boost	Sham
BAL	Peak	3.69	3.02	1.7	1.7	1.7	3.66		BAL	4	1	0	14	4	7
		1.7	1.7	1.7	3.08	4.5	4.19			4	4	0	4	4	10
		2.92	1.7	1.7	3.5	3.27	5.54			4	4	4	7	7	10
		1.7	2.9	1.7	3.4	2.79	3.56			4	4	0	4	4	10
		4.4	2.9	1.7	1.7	4.15	4.68			4	7	0	4	7	10
		1.7	3.13	1.7	1.7	3.11	5.29			0	4	0	4	7	4
		4.47	2.08		3.79		4.62			4	4		7		7
	Day 4	1.7	1.7	1.7	4.39	1.7	2.33		NS	10	7	2	4	4	14
		1.7	1.7	1.7	1.7	1.7	3.08			4	2	2	14	14	10
		1.7	1.7	1.7	3.87	2.37	1.96			10	4	2	7	10	14
		1.7	1.7	1.7	1.7	1.7	3.02			4	10	2	10	10	14
		1.7	1.91	1.7	1.7	2.08	3.78			14	10	2	4	10	14
		1.7	1.7	1.7	1.7	1.89	1.7			4	7	4	4	10	14
		1.7	1.7		2.17		3.39			7	7		14		14
	Day 7	1.7	1.7	1.7	3.42	1.7	1.7
		1.7	1.7	1.7	1.7	1.7	2.3
		1.7	1.7	1.7	1.7	1.7	2.22
		1.7	1.7	1.7	1.7	1.7	2.41
		1.7	1.7	1.7	1.7	1.7	3.42
		1.7	1.7	1.7	1.7	1.7	1.7
		1.7	1.7		1.7		1.7
NS	Peak	3.05	1.7	1.97	5.82	2.69	4.48
		3.38	2.13	1.7	3.56	3.65	4.81
		2.44	2.54	1.7	4.98	4.31	5.43
		2.79	3.63	1.7	2.34	2.98	4.68
		2.77	3.63	1.7	2.95	3.87	5.29
		1.7	3.48	1.7	3.74	3.86	5.2
		2.63	2.25		4.7		4.81
	Day 4	3.05	1.7	1.97	5.82	2.69	4.48
		3.38	2.13	1.7	3.56	3.65	4.81
		2.44	2.54	1.7	4.98	4.31	5.43
		2.79	3.63	1.7	2.34	2.98	4.68
		2.77	3.63	1.7	2.95	3.87	5.29
		1.7	3.48	1.7	3.74	3.86	5.2
		2.63	2.25		4.7		4.81
	Day 7	4.77	3.77	2.11	3.47	3.37	4.84
		2.56	2.13	2.38	4.22	5.16	4.14
		3.59	1.88	2.44	5.73	5	4.64
		3.29	3.91	2.63	4.02	2.85	4.84
		5.45	3.09	2.32	3.93	3.27	5.2
		3.33	3.17	2.95	3.31	4.21	5.85
		5.63	3.13		4.03		5.34
