# Supplementary material for: Mucosal boosting enhances vaccine protection against SARS-CoV-2 in macaques
Source: Nature. 2023 Dec 14;626(7998):385–91. doi: 10.1038/s41586-023-06951-3 (PMC10849944; doi:10.1038/s41586-023-06951-3)
Supplement: Supplementary file 6 — Source Data Fig. 6 [file 41586_2023_6951_MOESM6_ESM.xlsx]

## Sheet: Figure 6
Cytokine	NO	IM	IN	IT
IL-12	4.98	4.47	12.4	22.75
	3.11	3.39	6	56.55
	3.12	3	7.04	10.55
	0.74	3.07	2.93	23.05
	1.16		3.33	5.64
	0.45	1.14	0.64	2.8
		2.87	3.08
CXCL-10	538.49	519.19	548.6	1272.81
	432.43	494.72	118.59	1229.02
	349.72	699	374.54	2642.54
	182.53	354.44	134.7	799.12
	486.66	590	144.52	1361.9
	140.6	352.98	17.61	834.57
		1192.75	414.69
MIP1A	3.68	6.64	15.16	13.71
	6.94	7.82	11.68	10.5
	6.07	5.88	16.25	26.02
	6.43	8.5	7.6	14.38
	15.17	16.17	7.82	17.09
	7.68	11.69	3.09	7.91
		15.25	8.26
